# Supplementary material for: Quantitative diagnosis of rotator cuff tears based on sonographic pattern recognition
Source: PLoS One. 2019 Feb 28;14(2):e0212741. doi: 10.1371/journal.pone.0212741 (PMC6394937; doi:10.1371/journal.pone.0212741)
Supplement: S1 Data — (ZIP) [file pone.0212741.s001.zip]

Archive with 193 entries (191 files):
- NotTear/
- NotTear/1.bmp
- NotTear/10.bmp
- NotTear/11.bmp
- NotTear/12.bmp
- NotTear/13.bmp
- NotTear/14.bmp
- NotTear/15.bmp
- NotTear/16.bmp
- NotTear/17.bmp
- NotTear/18.bmp
- NotTear/19.bmp
- NotTear/20.bmp
- NotTear/21.bmp
- NotTear/22.bmp
- NotTear/23.bmp
- NotTear/24.bmp
- NotTear/25.bmp
- NotTear/26.bmp
- NotTear/27.bmp
- NotTear/28.bmp
- NotTear/29.bmp
- NotTear/3.bmp
- NotTear/30.bmp
- NotTear/31.bmp
- NotTear/32.bmp
- NotTear/33.bmp
- NotTear/34.bmp
- NotTear/35.bmp
- NotTear/36.bmp
- NotTear/37.bmp
- NotTear/38.bmp
- NotTear/39.bmp
- NotTear/4.bmp
- NotTear/40.bmp
- NotTear/41.bmp
- NotTear/42.bmp
- NotTear/43.bmp
- NotTear/44.bmp
- NotTear/45.bmp
- NotTear/46.bmp
- NotTear/47.bmp
- NotTear/48.bmp
- NotTear/49.bmp
- NotTear/5.bmp
- NotTear/50.bmp
- NotTear/51.bmp
- NotTear/52.bmp
- NotTear/53.bmp
- NotTear/54.bmp
- NotTear/55.bmp
- NotTear/56.bmp
- NotTear/57.bmp
- NotTear/58.bmp
- NotTear/59.bmp
- NotTear/6.bmp
- NotTear/60.bmp
- NotTear/61.bmp
- NotTear/62.bmp
- NotTear/63.bmp
- NotTear/64.bmp
- NotTear/65.bmp
- NotTear/66.bmp
- NotTear/67.bmp
- NotTear/68.bmp
- NotTear/69.bmp
- NotTear/7.bmp
- NotTear/70.bmp
- NotTear/71.bmp
- NotTear/72.bmp
- NotTear/73.bmp
- NotTear/74.bmp
- NotTear/75.bmp
- NotTear/76.bmp
- NotTear/77.bmp
- NotTear/78.bmp
- NotTear/79.bmp
- NotTear/8.bmp
- NotTear/80.bmp
- NotTear/81.bmp
- NotTear/82.bmp
- NotTear/83.bmp
- NotTear/84.bmp
- NotTear/85.bmp
- NotTear/86.bmp
- NotTear/87.bmp
- NotTear/88.bmp
- NotTear/89.bmp
- NotTear/9.bmp
- NotTear/90.bmp
- Tear/
- Tear/1.bmp
- Tear/10.bmp
- Tear/100.bmp
- Tear/101.bmp
- Tear/102.bmp
- Tear/11.bmp
- Tear/12.bmp
- Tear/13.bmp
- Tear/14.bmp
- Tear/15.bmp
- Tear/16.bmp
- Tear/17.bmp
- Tear/18.bmp
- Tear/19.bmp
- Tear/2.bmp
- Tear/20.bmp
- Tear/21.bmp
- Tear/22.bmp
- Tear/23.bmp
- Tear/24.bmp
- Tear/25.bmp
- Tear/26.bmp
- Tear/27.bmp
- Tear/28.bmp
- Tear/29.bmp
- Tear/3.bmp
- Tear/30.bmp
- Tear/31.bmp
- Tear/32.bmp
- Tear/33.bmp
- Tear/34.bmp
- Tear/35.bmp
- Tear/36.bmp
- Tear/37.bmp
- Tear/38.bmp
- Tear/39.bmp
- Tear/4.bmp
- Tear/40.bmp
- Tear/41.bmp
- Tear/42.bmp
- Tear/43.bmp
- Tear/44.bmp
- Tear/45.bmp
- Tear/46.bmp
- Tear/47.bmp
- Tear/48.bmp
- Tear/49.bmp
- Tear/5.bmp
- Tear/50.bmp
- Tear/51.bmp
- Tear/52.bmp
- Tear/53.bmp
- Tear/54.bmp
- Tear/55.bmp
- Tear/56.bmp
- Tear/57.bmp
- Tear/58.bmp
- Tear/59.bmp
- Tear/6.bmp
- Tear/60.bmp
- Tear/61.bmp
- Tear/62.bmp
- Tear/63.bmp
- Tear/64.bmp
- Tear/65.bmp
- Tear/66.bmp
- Tear/67.bmp
- Tear/68.bmp
- Tear/69.bmp
- Tear/7.bmp
- Tear/70.bmp
- Tear/71.bmp
- Tear/72.bmp
- Tear/73.bmp
- Tear/74.bmp
- Tear/75.bmp
- Tear/76.bmp
- Tear/77.bmp
- Tear/78.bmp
- Tear/79.bmp
- Tear/8.bmp
- Tear/80.bmp
- Tear/81.bmp
- Tear/82.bmp
- Tear/83.bmp
- Tear/84.bmp
- Tear/85.bmp
- Tear/86.bmp
- Tear/87.bmp
- Tear/88.bmp
- Tear/89.bmp
- Tear/9.bmp
- Tear/90.bmp
- Tear/91.bmp
- Tear/92.bmp
- Tear/93.bmp
- Tear/94.bmp
- Tear/95.bmp
- Tear/96.bmp
- Tear/97.bmp
- Tear/98.bmp
- Tear/99.bmp
